# Supplementary material for: Simulation models of sugary drink policies: A scoping review
Source: PLoS One. 2022 Oct 3;17(10):e0275270. doi: 10.1371/journal.pone.0275270 (PMC9529101; doi:10.1371/journal.pone.0275270)
Supplement: S3 File — (XLSX) [file pone.0275270.s003.xlsx]

## Sheet: ssb__csv_20220810130240
Title	Authors	Abstract	Published Year	Published Month	Journal	Volume	Issue	Pages	Accession Number	DOI	Ref	Covidence #	Study	Notes
A Simulation Model for Designing Effective Interventions in Early Childhood Caries	Hirsch, G. B.; Edelstein, B. L.; Frosh, M.; Anselmo, T.		2012	Mar	Preventing Chronic Disease	9			WOS:000306646800003	10.5888/pcd9.110219		#4996	Hirsch 2012	Exclusion reason: Policy does not target SSBs directly;
Designing a tax to discourage unhealthy food and beverage purchases: The case of Chile	Caro, J. C.; Ng, S. W.; Taillie, L. S.; Popkin, B. M.		2017	Aug	Food Policy	71		86-100	WOS:000411305000009	10.1016/j.foodpol.2017.08.001		#4884	Caro 2017	Exclusion reason: Does not translate changes in consumption to health;
Using Pricing Policies to Promote Public Health: The Sugar Sweetened Beverages Taxation Experience in Portugal	Goiana-Da-Silva, F.; Nunes, A. M.; Miraldo, M.; Bento, A.; Breda, J.; Araujo, F. F.		2018	Apr	Acta Medica Portuguesa	31	4	191-195	WOS:000433897900003	10.20344/amp.10222		#4967	Goiana-Da-Silva 2018	Exclusion reason: Not in English;
Cost-effectiveness of financial incentives and disincentives for improving food purchases and health through the US Supplemental Nutrition Assistance Program (SNAP): A microsimulation study	Mozaffarian, D.; Liu, J.; Sy, S.; Huang, Y.; Rehm, C.; Lee, Y.; Wilde, P.; Abrahams-Gessel, S.; de Souza Veiga Jardim, T.; Gaziano, T.; Micha, R.	BACKGROUND: The Supplemental Nutrition Assistance Program (SNAP) provides approximately US$70 billion annually to support food purchases by low-income households, supporting approximately 1 in 7 Americans. In the 2018 Farm Bill, potential SNAP revisions to improve diets and health could include financial incentives, disincentives, or restrictions for certain foods. However, the overall and compar…	2018	Oct	PLoS Med	15	10	e1002661	30278053	10.1371/journal.pmed.1002661		#3302	Mozaffarian 2018	Exclusion reason: Policy does not target SSBs directly;
Simulating the impact on health of internalising the cost of carbon in food prices combined with a tax on sugar-sweetened beverages	Briggs, A. D.; Kehlbacher, A.; Tiffin, R.; Scarborough, P.	BACKGROUND: Rising greenhouse gas emissions (GHGEs) have implications for health and up to 30 % of emissions globally are thought to arise from agriculture. Synergies exist between diets low in GHGEs and health however some foods have the opposite relationship, such as sugar production being a relatively low source of GHGEs. In order to address this and to further characterise a healthy sustainab…	2016		BMC Public Health	16		107		10.1186/s12889-016-2723-8		#569	Briggs 2016	Exclusion reason: Policy does not target SSBs directly;
Future cost-effectiveness and equity of the NHS Health Check cardiovascular disease prevention programme: Microsimulation modelling using data from Liverpool, UK	Kypridemos, C.; Collins, B.; McHale, P.; Bromley, H.; Parvulescu, P.; Capewell, S.; Oâ€™Flaherty, M.		2018		PLoS Med	15	5			10.1371/journal.pmed.1002573		#2408	Kypridemos 2018	Exclusion reason: Policy does not target SSBs directly;
Can the Target Set for Reducing Childhood Overweight and Obesity Be Met? A System Dynamics Modelling Study in New South Wales, Australia	Roberts, N.; Li, V.; Atkinson, J. A.; Heffernan, M.; McDonnell, G.; Prodan, A.; Freebairn, L.; Lloyd, B.; Nieuwenhuizen, S.; Mitchell, J.; Lung, T.; Wiggers, J.		2019		Systems Research and Behavioral Science	36	1	36-52		10.1002/sres.2555		#4010	Roberts 2019	Exclusion reason: Policy does not target SSBs directly;
Projecting the Incidence of Type 2 Diabetes-Related End-Stage Kidney Disease Until 2040: A Comparison Between the Effects of Diabetes Prevention and the Effects of Diabetes Treatment	Morton, J. I.; McDonald, S. P.; Salim, A.; Liew, D.; Shaw, J. E.; Magliano, D. J.	OBJECTIVE: This study sought to examine the effects of two diabetes prevention approaches and of widespread use of sodium-glucose cotransporter 2 inhibitors (SGLT2is) among people with diabetes on the future incidence of diabetes-related end-stage kidney disease (ESKD-D). RESEARCH DESIGN AND METHODS: We developed a life table model to project the incidence of ESKD-D for type 2 diabetes in Austral…	2021		Diabetes Care					10.2337/dc21-0220		#4430	Morton 2021	Exclusion reason: Not novel simulation work;
The effect of 'Traffic-Light' nutritional labelling in carbonated soft drink purchases in Ecuador	Sandoval, L. A.; Carpio, C. E.; Sanchez-Plata, M.	Overweight and obesity have become global concerns in developed and developing countries due to their rise in recent years and their association with the prevalence of non-communicable diseases including diabetes, hypertension and cardiovascular diseases. In fact, it is estimated that roughly 39% of adults worldwide are overweight and 13% are obese. Ecuador is an example of a developing country c…	2019		PLoS One	14	10	e0222866	31581272	10.1371/journal.pone.0222866		#3403	Sandoval 2019	Exclusion reason: Policy does not target SSBs directly;
When do fat taxes increase consumer welfare?	Lusk, J. L.; Schroeter, C.	Previous analyses of fat taxes have generally worked within an empirical framework in which it is difficult to determine whether consumers benefit from the policy. This note outlines on simple means to determine whether consumers benefit from a fat tax by comparing the ratio of expenditures on the taxed good to the weight effect of the tax against the individual's willingness to pay for a one-pou…	2012	Nov	Health Econ	21	11	1367-74	21887810	10.1002/hec.1789		#2	Lusk 2012	Exclusion reason: Not sim model (commentary, review, editorial, etc.);
School beverage environment and children's energy expenditure associated with physical education class: an agent-based model simulation	Chen, H. J.; Xue, H.; Kumanyika, S.; Wang, Y.	Background: Physical activity contributes to children's energy expenditure and prevents excess weight gain, but fluid replacement with sugar-sweetened beverages (SSBs) may diminish this benefit. Objective: The aim of this study was to explore the net energy expenditure (EE) after physical education (PE) class given the competition between water and SSB consumption for rehydration and explore envi…	2017		Pediatr Obes	12	3	203-212		10.1111/ijpo.12126		#653	Chen 2017	Exclusion reason: Does not translate changes in consumption to health;
Cost-effectiveness of a national sugar-sweetened beverage tax to reduce cancer burdens and disparities in the united states	Du, M.; Griecci, C. F.; Kim, D. D.; Cudhea, F.; Ruan, M.; Eom, H.; Wong, J. B.; Wilde, P. E.; Michaud, D. S.; Lee, Y.; Micha, R.; Mozaffarian, D.; Zhang, F. F.	Background: Sugar-sweetened beverage (SSB) consumption contributes to obesity, a risk factor for 13 cancers. Although SSB taxes can reduce intake, the health and economic impact on reducing cancer burdens in the United States are unknown, especially among low-income Americans with higher SSB intake and obesity-related cancer burdens. Methods: We used the Diet and Cancer Outcome Model, a probabili…	2021		JNCI Cancer Spectrum	4	6			10.1093/JNCICS/PKAA073		#4499	Du 2021	Exclusion reason: Other (write why in notes); Duplicate of Du 2020
Preventing diabetes: Resource allocation between risk-based and whole population-based approaches	Neuwahl, S.; Hoerger, T. J.; Laxy, M.; Shao, H.; Albright, A. L.; Zhang, P.	The national diabetes prevention goal set by CDC is to reduce new type 2 diabetes cases from 1.4 million in 2018 to 1.1 million in 2025 (a 21% reduction). Policymakers often debate the merits of interventions that focus on high-risk individuals vs. whole population-based interventions that benefit a broader spectrum of the population. To resolve this debate, we use a simulation modeling approach …	2020		Diabetes	69				10.2337/db20-171-OR		#4618	Neuwahl 2020	Exclusion reason: Conference abstract;
The potential health impact of restricting less-healthy food and beverage advertising on UK television between 05.30 and 21.00 hours: AÂ modelling study	Mytton, O. T.; Boyland, E.; Adams, J.; Collins, B.; O'Connell, M.; Russell, S. J.; Smith, K.; Stroud, R.; Viner, R. M.; Cobiac, L. J.	BACKGROUND: Restrictions on the advertising of less-healthy foods and beverages is seen as one measure to tackle childhood obesity and is under active consideration by the UK government. Whilst evidence increasingly links this advertising to excess calorie intake, understanding of the potential impact of advertising restrictions on population health is limited. METHODS AND FINDINGS: We used a pro…	2020	Oct	PLoS Med	17	10	e1003212	33048922	10.1371/journal.pmed.1003212		#4621	Mytton 2020	Exclusion reason: Policy does not target SSBs directly;
Health and economic benefits of reducing sugar intake in the USA, including effects via non-alcoholic fatty liver disease: A microsimulation model	Vreman, R. A.; Goodell, A. J.; Rodriguez, L. A.; Porco, T. C.; Lustig, R. H.; Kahn, J. G.		2017		BMJ Open	7	8			10.1136/bmjopen-2016-013543		#2331	Vreman 2017	Exclusion reason: Policies focused on reductions to 'optimal' levels, adherence to guidelines, etc.;
Modeling the impact of restricting sugar-sweetened beverages from snap purchases on children's consumption and risk of dental caries and obesity	Choi, S. E.; Wright, D.; Bleich, S.	Research Objective: To evaluate the theoretical impact of restricting sugar-sweetened beverage (SSB) purchases in the Supplemental Nutrition Assistance Program (SNAP) on calorie intake, dental caries, and obesity risk in children. Study Design: Using SNAP participation and dietary consumption data from a nationally representative sample of children (ages 0 to 19) completing the National Health an…	2020		Health Services Research	55	SUPPL 1	29-30		10.1111/1475-6773.13365		#4727	Choi 2020	Exclusion reason: Conference abstract;
Cost-effectiveness of population-based, community, workplace and individual policies for diabetes prevention in the UK	Breeze, P. R.; Thomas, C.; Squires, H.; Brennan, A.; Greaves, C.; Diggle, P.; Brunner, E.; Tabak, A.; Preston, L.; Chilcott, J.	AIM: To analyse the cost-effectiveness of different interventions for Type 2 diabetes prevention within a common framework. METHODS: A micro-simulation model was developed to evaluate the cost-effectiveness of a range of diabetes prevention interventions including: (1) soft drinks taxation; (2) retail policy in socially deprived areas; (3) workplace intervention; (4) community-based intervention;…	2017	Aug	Diabet Med	34	8	1136-1144	28294392	10.1111/dme.13349		#3293	Breeze 2017	Exclusion reason: Not novel simulation work; See top of page 1139;
Cost Effectiveness of Childhood Obesity Interventions: Evidence and Methods for CHOICES	Gortmaker, S. L.; Long, M. W.; Resch, S. C.; Ward, Z. J.; Cradock, A. L.; Barrett, J. L.; Wright, D. R.; Sonneville, K. R.; Giles, C. M.; Carter, R. C.; Moodie, M. L.; Sacks, G.; Swinburn, B. A.; Hsiao, A.; Vine, S.; Barendregt, J.; Vos, T.; Wang, Y. C.	INTRODUCTION: The childhood obesity epidemic continues in the U.S., and fiscal crises are leading policymakers to ask not only whether an intervention works but also whether it offers value for money. However, cost-effectiveness analyses have been limited. This paper discusses methods and outcomes of four childhood obesity interventions: (1) sugar-sweetened beverage excise tax (SSB); (2) eliminat…	2015	Jul	Am J Prev Med	49	1	102-11	26094231	10.1016/j.amepre.2015.03.032		#3698	Gortmaker 2015	Exclusion reason: Not novel simulation work; Summary / overview of the other CHOICES papers like Long 2015
Implications of Brexit on the effectiveness of the UK soft drinks industry levy upon CHD in England: a modelling study	Seferidi, P.; Laverty, A. A.; Pearson-Stuttard, J.; Guzman-Castillo, M.; Collins, B.; Capewell, S.; O'Flaherty, M.; Millett, C.	OBJECTIVE: An industry levy on sugar-sweetened beverages (SSB) was implemented in the UK in 2018. One year later, Brexit is likely to change the UK trade regime with potential implications for sugar price. We modelled the effect of potential changes in sugar price due to Brexit on SSB levy impacts upon CHD mortality and inequalities. DESIGN: We modelled a baseline SSB levy scenario; an SSB levy u…	2018	Dec	Public Health Nutr	21	18	3431-3439	30296966	10.1017/s1368980018002367		#2550	Seferidi 2018	Exclusion reason: Conference abstract;
Twenty percent tax on fizzy drinks could save lives and generate millions in revenue for health programmes in New Zealand	Ni Mhurchu, C.; Eyles, H.; Genc, M.; Blakely, T.		2014		New Zealand Medical Journal	127	1389	92-95				#210	NiMhurchu 2014	Exclusion reason: Policy does not target SSBs directly;
'Traffic-light' nutrition labelling and 'junk-food' tax: a modelled comparison of cost-effectiveness for obesity prevention	Sacks, G.; Veerman, J. L.; Moodie, M.; Swinburn, B.	INTRODUCTION: Cost-effectiveness analyses are important tools in efforts to prioritise interventions for obesity prevention. Modelling facilitates evaluation of multiple scenarios with varying assumptions. This study compares the cost-effectiveness of conservative scenarios for two commonly proposed policy-based interventions: front-of-pack 'traffic-light' nutrition labelling (traffic-light label…	2011	Jul	Int J Obes (Lond)	35	7	1001-9	21079620	10.1038/ijo.2010.228		#220	Sacks 2011	Exclusion reason: Policy does not target SSBs directly;
Designing an agent-based model for childhood obesity interventions: A case study of childobesity180	Hennessy, Erin; Ornstein, Joseph T.; Economos, Christina D.; Herzog, Julia Bloom; Lynskey, Vanessa; Coffield, Edward; Hammond, Ross A.	Complex systems modeling can provide useful insights when designing and anticipating the impact of public health interventions. We developed an agent-based, or individual-based, computation model (ABM) to aid in evaluating and refining implementation of behavior change interventions designed to increase physical activity and healthy eating and reduce unnecessary weight gain among school-aged chil…	2016		Preventing Chronic Disease: Public Health Research, Practice, and Policy	13			2016-23960-001			#3178	Hennessy 2016	Exclusion reason: Not novel simulation work;
The effect of food taxes and subsidies on population health and health costs: a modelling study	Blakely, T.; Cleghorn, C.; Mizdrak, A.; Waterlander, W.; Nghiem, N.; Swinburn, B.; Wilson, N.; Ni Mhurchu, C.	BACKGROUND: One possible policy response to the burden of diet-related disease is food taxes and subsidies, but the net health gains of these approaches are uncertain because of substitution effects between foods. We estimated the health and cost impacts of various food taxes and subsidies in one high-income country, New Zealand. METHODS: In this modelling study, we compared the effects in New Ze…	2020	Jul	Lancet Public Health	5	7	e404-e413	32619542	10.1016/s2468-2667(20)30116-x		#4740	Blakely 2020	Exclusion reason: Policy does not target SSBs directly;
Predicting obesity reduction after implementing warning labels in Mexico: A modeling study	Basto-Abreu, A.; Torres-Alvarez, R.; Reyes-SÃ¡nchez, F.; GonzÃ¡lez-Morales, R.; Canto-Osorio, F.; Colchero, M. A.; Barquera, S.; Rivera, J. A.; Barrientos-Gutierrez, T.	Background In October 2019, Mexico approved a law to establish that nonalcoholic beverages and packaged foods that exceed a threshold for added calories, sugars, fats, trans fat, or sodium should have an â€œexcess ofâ€ warning label. We aimed to estimate the expected reduction in the obesity prevalence and obesity costs in Mexico by introducing warning labels, over 5 years, among adults under 60…	2020		PLoS Med	17	7			10.1371/journal.pmed.1003221		#4765	Basto-Abreu 2020	Exclusion reason: Policy does not target SSBs directly;
The potential cost-effectiveness of regulatory restriction on price promotions of carbonated sugary beverages in Australia	Huse, O.; Ananthapavan, J.; Cameron, A.; Sacks, G.; Zorbas, C.; Peeters, A.; Moodie, M.; Martin, J.; Backholer, K.	Background: Restricting price promotions on unhealthy food and beverages to reduce their consumption has been identified as a promising approach for improving population diets. This study modelled the potential cost-effectiveness of national regulatory restriction on all price promotions (including sales and multi-buy offers) of carbonated sugary beverages, in Australia, from a limited societal p…	2019		Obesity Research and Clinical Practice	13	3	246		10.1016/j.orcp.2018.11.031		#972	Huse 2019	Exclusion reason: Conference abstract;
Simulation Modeling of Policies Directed at Youth Sugar-Sweetened Beverage Consumption	Levy, David; Friend, Karen	Childhood obesity is a significant public health problem requiring innovative solutions. While recent reviews indicate that some policies show promise, there is a lack of information regarding which policies, and policy combinations, work best. Low-nutrition, energy-dense foods and beverages such as sugar-sweetened beverages (SSBs) have been identified as a major contributor to the problem. The p…	2013		Am J Community Psychol	51	2022-01-02	299-313	104314209. Language: English. Entry Date: 20130222. Revision Date: 20171129. Publication Type: Journal Article. Journal Subset: Biomedical	10.1007/s10464-012-9535-5		#567	Levy 2013	Exclusion reason: Does not translate changes in consumption to health;
Modeling the Cost Effectiveness of Child Care Policy Changes in the U.S	Wright, D. R.; Kenney, E. L.; Giles, C. M.; Long, M. W.; Ward, Z. J.; Resch, S. C.; Moodie, M. L.; Carter, R. C.; Wang, Y. C.; Sacks, G.; Swinburn, B. A.; Gortmaker, S. L.; Cradock, A. L.	INTRODUCTION: Child care facilities influence diet and physical activity, making them ideal obesity prevention settings. The purpose of this study is to quantify the health and economic impacts of a multi-component regulatory obesity policy intervention in licensed U.S. child care facilities. METHODS: Two-year costs and BMI changes resulting from changes in beverage, physical activity, and screen…	2015	Jul	Am J Prev Med	49	1	135-47	26094234	10.1016/j.amepre.2015.03.016		#1491	Wright 2015	Exclusion reason: Policy does not target SSBs directly;
Cost-effectiveness Analysis of Nutrition Facts Added-Sugar Labeling and Obesity-Associated Cancer Rates in the US	Du, M.; Griecci, C. F.; Cudhea, F. F.; Eom, H.; Kim, D. D.; Wilde, P.; Wong, J. B.; Wang, Y. C.; Michaud, D. S.; Mozaffarian, D.; Zhang, F.	IMPORTANCE: Obesity-associated cancer burdens are increasing in the US. Nutrition policies, such as the Nutrition Facts added-sugar labeling, may reduce obesity-associated cancer rates. OBJECTIVE: To evaluate the cost-effectiveness of Nutrition Facts added-sugar labeling and obesity-associated cancer rates in the US. DESIGN, SETTING, AND PARTICIPANTS: A probabilistic cohort state-transition model…	2021	2022-04-01	JAMA Netw Open	4	4	e217501	33904914	10.1001/jamanetworkopen.2021.7501		#4500	Du 2021	Exclusion reason: Policy does not target SSBs directly;
Small, medium, large or supersize? The development and evaluation of interventions targeted at portion size	Vermeer, W. M.; Steenhuis, I. H.; Poelman, M. P.	In the past decades, portion sizes of high-caloric foods and drinks have increased and can be considered an important environmental obesogenic factor. This paper describes a research project in which the feasibility and effectiveness of environmental interventions targeted at portion size was evaluated. The studies that we conducted revealed that portion size labeling, offering a larger variety o…	2014	Jul	Int J Obes (Lond)	38 Suppl 1		S13-8	25033959	10.1038/ijo.2014.84		#549	Vermeer 2014	Exclusion reason: Not sim model (commentary, review, editorial, etc.);
Using a computational model to quantify the potential impact of changing the placement of healthy beverages in stores as an intervention to "Nudge" adolescent behavior choice	Wong, M. S.; Nau, C.; Kharmats, A. Y.; Vedovato, G. M.; Cheskin, L. J.; Gittelsohn, J.; Lee, B. Y.	BACKGROUND: Product placement influences consumer choices in retail stores. While sugar sweetened beverage (SSB) manufacturers expend considerable effort and resources to determine how product placement may increase SSB purchases, the information is proprietary and not available to the public health and research community. This study aims to quantify the effect of non-SSB product placement in cor…	2015	2022-12-23	BMC Public Health	15		1284	26700158	10.1186/s12889-015-2626-0		#123	Wong 2015	Exclusion reason: Does not translate changes in consumption to health;
The effects of a soft drink tax in the UK	Tiffin, R.; Kehlbacher, A.; Salois, M.	The majority of the UK population is either overweight or obese. Health economists, nutritionists and doctors are calling for the UK to follow the example of other European countries and introduce a tax on soft drinks as a result of the perception that high intakes contribute to diet-related disease. We use a demand model estimated with household-level data on beverage purchases in the UK to inve…	2015	May	Health Econ	24	5	583-600	24677314	10.1002/hec.3046		#3369	Tiffin 2015	Exclusion reason: Does not translate changes in consumption to health;
Changes in food prices improve cardiovascular disease (CVD) outcomes	Sy, S.; PeÃ±alvo, J.; Abrahams-Gessel, S.; Alam, S.; Pandya, A.; Mozaffarian, D.; Gaziano, T. A.	Introduction: Changes in food prices can lead to healthier dietary patterns. Recent meta-analyses suggest the responses differ by food category with respect to impact on disease outcome. Hypothesis: We tested the hypothesis that a 10% subsidy on price of fruits, vegetables and whole grains, and a 10% tax on sugar-sweetened beverages, would have differential effects on CVD mortality, non-fatal MI …	2016		Circulation	133						#3956	Sy 2016	Exclusion reason: Conference abstract;
Sugary beverage taxation in South Africa: Household expenditure, demand system elasticities, and policy implications	Stacey, N.; Tugendhaft, A.; Hofman, K.	South Africa faces a severe and growing obesity epidemic. Obesity and its co-morbidities raise public and private expenditures on healthcare. Sugary beverages are heavily consumed in South Africa and are linked to the onset of overweight and obesity. Excise taxation of sugary beverages has been proposed and adopted in other settings as a means to reduce harms from their consumption. A tax on the …	2017	Dec	Prev Med	105s		S26-s31	28579502	10.1016/j.ypmed.2017.05.026		#377	Stacey 2017	Exclusion reason: Does not translate changes in consumption to health;
Comparing different policy scenarios to reduce the consumption of ultra-processed foods in UK: Impact on cardiovascular disease mortality using a modelling approach	Moreira, P. V. L.; Baraldi, L. G.; Moubarac, J. C.; Monteiro, C. A.; Newton, A.; Capewell, S.; O'Flaherty, M.		2015		PLoS One	10	2			10.1371/journal.pone.0118353		#3829	Moreira 2015	Exclusion reason: Policy does not target SSBs directly;
Assessing the impact on chronic disease of incorporating the societal cost of greenhouse gases into the price of food: An econometric and comparative risk assessment modelling study	Briggs, A. D. M.; Kehlbacher, A.; Tiffin, R.; Garnett, T.; Rayner, M.; Scarborough, P.	Objectives: To model the impact on chronic disease of a tax on UK food and drink that internalises the wider costs to society of greenhouse gas (GHG) emissions and to estimate the potential revenue. Design: An econometric and comparative risk assessment modelling study. Setting: The UK. Participants: The UK adult population. Interventions: Two tax scenarios are modelled: (A) a tax of Â£2.72/tonne…	2013		BMJ Open	3	10			10.1136/bmjopen-2013-003543		#4323	Briggs 2013	Exclusion reason: Policy does not target SSBs directly;
Are policy interventions 'good buys' as obesity prevention measures?	Moodie, M.; Sacks, G.; Carter, R.; Swinburn, B.	Introduction: The Assessing Cost-Effectiveness (ACE) methodology employs a standardised, evidence-based approach to evaluate the cost-effectiveness of interventions to inform priority setting. This presentation reviews application of the methodology to different policy interventions to ascertain their value-for-money as obesity prevention initiatives. Methods: A range of policy interventions, cov…	2011		Obesity Reviews	12		23		10.1111/j.1467-789X.2011.00877.x		#3442	Moodie 2011	Exclusion reason: Conference abstract;
Implications of Brexit for the effectiveness of the UK soft drinks industry levy on coronary heart disease in England: A modelling study	Seferidi, P.; Laverty, A. A.; Pearson-Stuttard, J.; Guzman-Castillo, M.; Collins, B.; Capewell, S.; O'Flaherty, M.; Millett, C.	Background An industry levy on sugar-sweetened beverages (SSB) will be implemented in the UK in 2018. It aims to reduce SSB consumption, a major risk factor for coronary heart disease. Brexit might change the present UK trade system with unknown implications for sugar price. We aimed to estimate the effect of potential changes in the price of sugar due to Brexit, combined with the SSB levy, on co…	2017		The Lancet	390	SPEC.ISS 1	S9				#2551	Seferidi 2017	Exclusion reason: Conference abstract;
Analysing the effect of public health campaigns on reducing excess weight: A modelling approach for the Spanish Autonomous Region of the Community of Valencia	Santonja, F. J.; Morales, A.; Villanueva, R. J.; CortÃ©s, J. C.	Excess weight is fast becoming a serious health concern in the developed and developing world. The concern of the public health sector has lead to the development of public health campaigns, focusing on two-fold goals: to inform the public as to the health risks inherent in being overweight, and the benefits of a change in nutritional behaviour. Recent studies indicate that the effects of the ave…	2012		Eval Program Plann	35	1	34-39	2011-25841-005	10.1016/j.evalprogplan.2011.06.004		#3515	Santonja 2012	Exclusion reason: Policy does not target SSBs directly;
Projected impact of a sugar-sweetened beverage tax policy on diabetes and cardiovascular disease in argentina: A modeling study	Salgado, M. V.; Coxson, P. G.; Konfino, J.; Penko, J.; Fernandez, A.; Mejia, R.	Background: Argentina is one of the world's highest consumers of Sugar Sweetened Beverages (SSB), particularly sodas, with an average per capita consumption of 131 liters per year. High SSB intake is associated with elevated risk for obesity, diabetes, and hypertension, and therefore coronary heart disease (CHD). Estimates of health benefits associated with consumption reduction are needed for he…	2018		J Gen Intern Med	33	2	313-314				#765	Salgado 2018	Exclusion reason: Conference abstract;
BMI and Healthcare Cost Impact of Eliminating Tax Subsidy for Advertising Unhealthy Food to Youth	Sonneville, K. R.; Long, M. W.; Ward, Z. J.; Resch, S. C.; Wang, Y. C.; Pomeranz, J. L.; Moodie, M. L.; Carter, R.; Sacks, G.; Swinburn, B. A.; Gortmaker, S. L.	INTRODUCTION: Food and beverage TV advertising contributes to childhood obesity. The current tax treatment of advertising as an ordinary business expense in the U.S. subsidizes marketing of nutritionally poor foods and beverages to children. This study models the effect of a national intervention that eliminates the tax subsidy of advertising nutritionally poor foods and beverages on TV to childr…	2015	Jul	Am J Prev Med	49	1	124-34	26094233	10.1016/j.amepre.2015.02.026		#4145	Sonneville 2015	Exclusion reason: Policy does not target SSBs directly;
[The price of healthy nutrition]	Seidell, J. C.; Halberstadt, J.	Governments can influence healthy dietary choices of populations by taxing relatively unhealthy foods and drinks and/or subsidizing relatively healthy options. Experimental and modelling studies have shown that such fiscal policies can contribute to the prevention of diseases such as obesity.	2014		Ned Tijdschr Geneeskd	158		A7590	24735813			#817	Seidell 2014	Exclusion reason: Not sim model (commentary, review, editorial, etc.);
Effect of increasing the price of sugar-sweetened beverages on alcoholic beverage purchases: an economic analysis of sales data	Quirmbach, D.; Cornelsen, L.; Jebb, S. A.; Marteau, T.; Smith, R.	BACKGROUND: Taxing soft-drinks may reduce their purchase, but assessing the impact on health demands wider consideration on alternative beverage choices. Effects on alcoholic drinks are of particular concern, as many contain similar or greater amounts of sugar than soft-drinks and have additional health harms. Changes in consumption of alcoholic drinks may reinforce or negate the intended effect …	2018		J Epidemiol Community Health	72	4	324-330		10.1136/jech-2017-209791		#3426	Quirmbach 2018	Exclusion reason: Does not translate changes in consumption to health;
Building a quantitative evidence base for population health modelling to address childhood overweight and obesity	Ross, S.; Wall, R.; Bancej, C.	In 2010-11, Statistics Canada and the Public Health Agency of Canada (PHAC) collaborated to develop a dynamic Population Health Microsimulation model for Body Mass Index (POHEM-BMI) of the impact of BMI and health outcomes and costs averted for Canada to estimate the relative effectiveness (net health outcomes and costs avoided) of obesity interventions. To guide decisions to address trends in ch…	2013		Can J Diabetes	37		S225				#4047	Ross 2013	Exclusion reason: Conference abstract;
Employment impact of sugar-sweetened beverage taxes	Powell, L. M.; Wada, R.; Persky, J. J.; Chaloupka, F. J.	OBJECTIVES: We assessed the impact of sugar-sweetened beverage (SSB) taxes on net employment. METHODS: We used a macroeconomic simulation model to assess the employment impact of a 20% SSB tax accounting for changes in SSB demand, substitution to non-SSBs, income effects, and government expenditures of tax revenues for Illinois and California in 2012. RESULTS: We found increased employment of 440…	2014	Apr	Am J Public Health	104	4	672-7	24524492	10.2105/ajph.2013.301630		#2901	Powell 2014	Exclusion reason: Does not translate changes in consumption to health;
Modelling the long-term epidemiological and cost impact of a multicomponent lifestyle intervention and a sugarsweetened beverage tax in the European Union: Results from the EConDA project	Pimpin, L.; Perez-Ferrer, C.; Knuchel-Takano, A.; Retat, L.; Jaccard, A.; Brown, M.; Webber, L.	Background Information on the effi cacy and costs associated with targeting obesity can inform implementation of cost-effective policies. Within the Economics of Chronic Diseases (EConDA) project, we aimed to quantify the health and economic impact of two approaches to reduce chronic disease in eight European countries through to 2050: a multicomponent lifestyle intervention (MCLI) and a sugar-sw…	2016		The Lancet	388	SPEC.ISS 1	88				#1462	Pimpin 2016	Exclusion reason: Conference abstract;
Impact of Public Health Interventions on Obesity and Type 2 Diabetes Prevention: A Simulation Study	Nianogo, R. A.; Arah, O. A.		2018		Am J Prev Med	55	6	795-802		10.1016/j.amepre.2018.07.014		#2600	Nianogo 2018	Exclusion reason: Policies focused on reductions to 'optimal' levels, adherence to guidelines, etc.;
Taxing unhealthy food and drinks to improve health	Mytton, O. T.; Clarke, D.; Rayner, M.		2012		BMJ (Online)	344	7857			10.1136/bmj.e2931		#297	Mytton 2012	Exclusion reason: Not sim model (commentary, review, editorial, etc.);
Cost-effectiveness of the Victorian sugary drink public education mass media campaign: a modelled analysis	McCaffrey, N.; Morley, B.; McAleese, A.; Brown, V.; Lal, A.; Wakefield, M.; Dixon, H.; Ananthapavan, J.; Sinclair, C.; Szybiak, M.; Swanson, M.; Sacks, G.; Carter, R.	Introduction: Globally, there are no published cost-effectiveness data available on public education mass media campaigns designed to reduce the consumption of sugar-sweetened beverages (SSB). This analysis evaluated the costs and benefits of the 2015 Victorian â€˜Live Lighterâ€™ campaign which promoted reduced SSB consumption. Methods: A Markov cohort model predicts the lifetime projected costs …	2019		Obesity Research and Clinical Practice	13	3	247		10.1016/j.orcp.2018.11.032		#3274	McCaffrey 2019	Exclusion reason: Conference abstract;
Modelling the social determinants of health and simulating short-term and long-term intervention impacts for the city of Toronto, Canada	Mahamoud, Aziza; Roche, Brenda; Homer, Jack	There is a substantial body of evidence highlighting the importance of the social determinants of health in shaping the health of urban populations in Canada. The low socio-economic status of marginalized, disadvantaged, and precarious populations in urban settings has been linked to adverse health outcomes including chronic and infectious disease, negative health behaviours, barriers to accessin…	2013		Social Science & Medicine	93		247-255	2013-28379-032	10.1016/j.socscimed.2012.06.036		#1460	Mahamoud 2013	Exclusion reason: Policy does not target SSBs directly;
Sugar sweetened beverage Tax: Costeffectiveness, health and financial impacts by socioeconomic position group	Lal, A.; Mantilla-Herrera, A. M.; Moodie, M.; Barendregt, J.; Veerman, L.; Carter, R.; Peeters, A.	A tax on sugar sweetened beverages (SSBs) features prominently in the suite of recommended regulatory approaches to address population weight gain. Although such taxes are regressive, the health gains are likely to be progressive; lower socio-economic position (SEP) groups could experience greater dietary and health improvements. The aim of this study is to examine the cost-effectiveness of a 20%…	2016		Obesity Reviews	17		192		10.1111/obr.12403		#390	Lal 2016	Exclusion reason: Conference abstract;
A sales tax is better at promoting healthy diets than the fat tax and the thin subsidy	Kalamov, Z.		2020		Health Economics (United Kingdom)	29	3	353-366		10.1002/hec.3987		#703	Kalamov 2020	Exclusion reason: Policy does not target SSBs directly;
Public health implications of the 'sugar tax'	Keracher, M.		2017		Perspect Public Health	137	2	81-82		10.1177/1757913917691880		#1295	Keracher 2017	Exclusion reason: Not sim model (commentary, review, editorial, etc.);
Sugar-Sweetened Beverage Demand and Tax Simulation for Federal Food Assistance Participants: A Case of Two New England States	Jithitikulchai, T.; Andreyeva, T.	BACKGROUND: Excessive consumption of sugar-sweetened beverages is a major concern in the efforts to improve diet and reduce obesity in USA, particularly among low-income populations. One of the most commonly proposed strategies to reduce sugar-sweetened beverage consumption is increasing beverage prices through taxation. OBJECTIVE: The objective of this study was to evaluate whether and how price…	2018	Aug	Appl Health Econ Health Policy	16	4	549-558	29916153	10.1007/s40258-018-0399-1		#385	Jithitikulchai 2018	Exclusion reason: Does not translate changes in consumption to health;
Assessing the health and economic impact of fiscal measures	Cecchini, M.; Franco, S.	Introduction: Several OECD countries have introduced taxes on unhealthy foods and beverages as part of their efforts to counter obesity. Taxes can improve health by changing eating habits and, at the same time, they may generate important revenues, which has contributed to governments' interest in these measures at a time of tight fiscal constraints. Methods: The core component of the OECD-WHO an…	2013		Obesity Facts	6		11				#4326	Cecchini 2013	Exclusion reason: Conference abstract;
Cost-effectiveness and equity impacts of a sugar sweetened beverage tax in Australia	Lal, Anita; Herrera, Ana Maria Mantilla; Veerman, Lennert; Moodie, Marj; Carter, Rob; Peeters, Anna		2019		Obesity Research & Clinical Practice	13	1	27-27		10.1016/j.orcp.2016.10.028		#3659	Lal 2019	Exclusion reason: Conference abstract;
Funding quality pre-kindergarten slots with Philadelphia's new 'sugary drink tax': simulating effects of using an excise tax to address a social determinant of health	Langellier, B. A.; Le-Scherban, F.; Purtle, J.	OBJECTIVE: Philadelphia passed a 1.5-cent-per-ounce sweetened beverage tax (SBT). Revenue will fund 10 000 quality pre-kindergarten slots for poor children. It is imperative to understand how revenue from SBT can be used to fund programmes to address education and other social determinants of health. The objective of the present study was to simulate quality pre-kindergarten attendance, education…	2017	Sep	Public Health Nutr	20	13	2450-2458	28774355	10.1017/s1368980017001756		#2412	Langellier 2017	Exclusion reason: Does not translate changes in consumption to health;
Economic evaluation of potential fiscal strategies to improve Indigenous nutrition and health in remote communities of Australia	Magnus, A.; Moodie, M. L.; Ferguson, M.; Cobiac, L. J.; Liberato, S. C.; Brimblecombe, J.	The health status of Indigenous Australians is much lower than that of the non-Indigenous population, especially in life expectancy, diabetes and heart disease rates. Governments and numerous other stakeholders are committed to finding acceptable and sustainable ways to reduce these inequalities. There is growing evidence that taxes and discounts on food and beverages have the potential to positi…	2013		Obesity Research and Clinical Practice	7		e46-e47		10.1016/j.orcp.2013.12.588		#2975	Magnus 2013	Exclusion reason: Conference abstract;
The cost-effectiveness of removing television advertising of high-fat and/or high-sugar food and beverages to Australian children	Magnus, A.; Haby, M. M.; Carter, R.; Swinburn, B.	OBJECTIVE: To model the health benefits and cost-effectiveness of banning television (TV) advertisements in Australia for energy-dense, nutrient-poor food and beverages during children's peak viewing times. METHODS: Benefits were modelled as changes in body mass index (BMI) and disability-adjusted life years (DALYs) saved. Intervention costs (AUD$) were compared with future health-care cost offse…	2009	Oct	Int J Obes (Lond)	33	10	1094-102	19652656	10.1038/ijo.2009.156		#3287	Magnus 2009	Exclusion reason: Policy does not target SSBs directly;
From model to action: Using a system dynamics model of chronic disease risks to align community action	Loyo, Heather Karina; Batcher, Cynthia; Wile, Kristina; Huang, Philip; Orenstein, Diane; Milstein, Bobby	Health planners in Austin, Texas, are using a System Dynamics Model of Cardiovascular Disease Risks (SD model) to align prevention efforts and maximize the effect of limited resources. The SD model was developed using available evidence of disease prevalence, risk factors, local contextual factors, resulting health conditions, and their impact on population health. Given an interest in understand…	2013		Health Promot Pract	14	1	53-61	2013-00658-009	10.1177/1524839910390305		#2426	Loyo 2013	Exclusion reason: Policy does not target SSBs directly;
Cost-effectiveness of financial incentives and disincentives for improving diet and health through the supplemental nutrition assistance program	Liu, J.; Mozaffarian, D.; Sy, S.; Huang, Y.; Lee, Y.; Wilde, P.; Abrahams-Gessel, S.; De Souza Veiga Jardim, T.; Gaziano, T.; Micha, R.	Introduction: The 2018 Farm Bill represents a major opportunity to reduce disparities in diet and health. The largest component is the Supplemental Nutrition Assistance Program (SNAP), feeding 1 in 6 Americans. Potential options include subsidizing fruits & vegetables (F&V), restricting sugar-sweetened beverages (SSBs), or implementing a broader food incentive/disincentive framework that preserve…	2018		Circulation	137						#3303	Liu 2018	Exclusion reason: Conference abstract;
Cost-Effectiveness of the US Food and Drug Administration Added Sugar Labeling Policy for Improving Diet and Health	Huang, Y.; Kypridemos, C.; Liu, J.; Lee, Y.; Pearson-Stuttard, J.; Collins, B.; Bandosz, P.; Capewell, S.; Whitsel, L.; Wilde, P.; Mozaffarian, D.; O'Flaherty, M.; Micha, R.	BACKGROUND: Excess added sugars, particularly from sugar-sweetened beverages, are a major risk factor for cardiometabolic diseases including cardiovascular disease and type 2 diabetes mellitus. In 2016, the US Food and Drug Administration mandated the labeling of added sugar content on all packaged foods and beverages. Yet, the potential health impacts and cost-effectiveness of this policy remain…	2019	2022-06-04	Circulation	139	23	2613-2624	30982338	10.1161/circulationaha.118.036751		#3275	Huang 2019	Exclusion reason: Policy does not target SSBs directly;
Quantifying the health and economic impact of the FDA added sugar labeling mandate in the us: A cost-effectiveness analysis	Huang, Y.; Kypridemos, C.; Liu, J.; Lee, Y.; Collins, B.; Pearson-Stuttard, J.; Bandosz, P.; Capewell, S.; Whitsel, L.; Wilde, P.; Mozaffarian, D.; O'Flaherty, M.; Micha, R.	Introduction: Excess added sugars, particularly from sugar-sweetened beverages (SSBs), are linked to cardiometabolic risk including obesity, type 2 diabetes (T2D) and CVD. Despite recent declines in SSB intake in the US, added sugar intake from SSBs and foods remains high and exceeds dietary recommendations. In May 2016, the US Food and Drug Administration (FDA) announced major revisions to the N…	2018		Circulation	137						#1263	Huang 2018	Exclusion reason: Conference abstract;
NCD policy in South Africa: Progress and challenges using fiscal, legislative and regulatory levers	Hofman, K. J.	Addressing the non-communicable disease (NCD) epidemic is critical to a virtuous cycle of improved health outcomes and better economic growth. 40% of deaths in South Africa (SA) result from NCDs. GDP losses between 2006-2015 from diabetes, stroke and coronary heart disease are estimated to cost US $1.88 billion. Obese workers cost their employers 50% more in paid time off than non-obese colleague…	2015		Tropical Medicine and International Health	20		2022-01-02		10.1111/tmi.12575		#1395	Hofman 2015	Exclusion reason: Conference abstract;
A system dynamics model for planning cardiovascular disease interventions	Hirsch, Gary; Homer, Jack; Evans, Elizabeth; Zielinski, Ann	Planning programs for the prevention and treatment of cardiovascular disease (CVD) is a challenge to every community that wants to make the best use of its limited resources. Selecting programs that provide the greatest impact is difficult because of the complex set of causal pathways and delays that link risk factors to CVD. We describe a system dynamics simulation model developed for a county h…	2010		Am J Public Health	100	4	616-622	2010-05456-005	10.2105/AJPH.2009.159434		#341	Hirsch 2010	Exclusion reason: Policy does not target SSBs directly;
A new approach to assessing the health benefit from obesity interventions in children and adolescents: the assessing cost-effectiveness in obesity project	Haby, M. M.; Vos, T.; Carter, R.; Moodie, M.; Markwick, A.; Magnus, A.; Tay-Teo, K. S.; Swinburn, B.	OBJECTIVE: To report on a new modelling approach developed for the assessing cost-effectiveness in obesity (ACE-Obesity) project and the likely population health benefit and strength of evidence for 13 potential obesity prevention interventions in children and adolescents in Australia. METHODS: We used the best available evidence, including evidence from non-traditional epidemiological study desi…	2006	Oct	Int J Obes (Lond)	30	10	1463-75	17003807	10.1038/sj.ijo.0803469		#1384	Haby 2006	Exclusion reason: Policy does not target SSBs directly;
Addressing childhood-obesity in Mexico: Savings on health care expenditures from regulatin G Food and beverage sales in basic education schools	Guajardo, V.; Gutierrez, C.; Rivera, G.	Objectives: Estimate potential direct savings for the Mexican Healthcare System generated by the operation of the â€œTechnical Guidelines for the Sale or Distribution of Food and Beverages in Establishments of Basic Educationâ€. Methods: The microsimulation model â€œChronic Disease Prevention (CDP)â€ developed by OECD-WHO was used for projecting health gains and costs of treatment in a period o…	2013		Value in Health	16	7	A666		10.1016/j.jval.2013.08.1915		#4353	Guajardo 2013	Exclusion reason: Conference abstract;
Addressing childhood obesity in Mexico: Savings on health care expenditures from regulating food and beverage sales in basic education schools	Guajardo-Barron, V. J.; Gutierrez-Delgado, M. C.; Rivera-PeÃ±a, G.	OBJECTIVES: Estimate potential direct savings for the Mexican Healthcare System generated by the operation of the Technical Guidelines for distribution of food and beverages in establishments of basic education targeting population of 6 to 14 years of age. METHODS: The authors use the micro-simulation model Chronic Disease Prevention (CDP) developed by the OECD-WHO for projecting health gains and…	2011		Value in Health	14	7	A558		10.1016/j.jval.2011.08.1650		#4354	Guajardo-Barron 2011	Exclusion reason: Conference abstract;
Cost-effective design of economic instruments in nutrition policy	Jensen, J. D.; Smed, S.		2007		International Journal of Behavioral Nutrition and Physical Activity	4				10.1186/1479-5868-4-10		#3679	Jensen 2007	Exclusion reason: Policy does not target SSBs directly;
International trade, dietary change, and cardiovascular disease health outcomes: Import tariff reform using an integrated macroeconomic, environmental and health modelling framework for Thailand	Jensen, H. T.; Keogh-Brown, M. R.; Shankar, B.; Aekplakorn, W.; Basu, S.; Cuevas, S.; Dangour, A. D.; Gheewala, S. H.; Green, R.; Joy, E.; Rojroongwasinkul, N.; Thaiprasert, N.; Smith, R. D.		2019		SSM Popul Health	9				10.1016/j.ssmph.2019.100435		#1813	Jensen 2019	Exclusion reason: Policy does not target SSBs directly;
Obesity and Smoking: can we Kill Two Birds with one Tax?	Dragone, D.; Manaresi, F.; Savorelli, L.		2016		Health Economics (United Kingdom)	25	11	1464-1482		10.1002/hec.3231		#1908	Dragone 2016	Exclusion reason: Policy does not target SSBs directly;
Using cost-effectiveness analysis to prioritize policy and programmatic approaches to physical activity promotion and obesity prevention in childhood	Cradock, A. L.; Barrett, J. L.; Kenney, E. L.; Giles, C. M.; Ward, Z. J.; Long, M. W.; Resch, S. C.; Pipito, A. A.; Wei, E. R.; Gortmaker, S. L.		2017		Prev Med	95		S17-S27		10.1016/j.ypmed.2016.10.017		#110	Cradock 2017	Exclusion reason: Policy does not target SSBs directly;
Interdependency between physical education and food environment in school on students' energy balance: An agent-based model	Chen, H. J.; Xue, H.; Wang, Y.	Background: Requiring students to attend physical education (PE) class can promote their physical activity (PA) in school, while vending machine and soda are prevalent in middle schools in the US. Objective: To test the complex interactions between students' PA, school environment, and students' water/beverage drinking choices and energy intake. Methods: Agent-based models (ABM), a system science…	2013		FASEB Journal	27						#1817	Chen 2013	Exclusion reason: Conference abstract;
Application of the UK foresight obesity model in Malta: Health and economic consequences of projected obesity trends	Cauchi, D.; Gauci, D.; Calleja, N.; Marsh, T.; Webber, L.	Introduction: There is increasing worldwide concern about the health and economic burden of obesity. The aim of this research is to project disease burden and direct healthcare costs for a number of obesity-related conditions in Malta using the model developed by the UK Health Forum for the Foresight: Tackling Obesities project. Methods: Self-reported Body Mass Index (BMI) data was obtained from …	2015		Obesity Facts	8		141		10.1159/000382140		#3461	Cauchi 2015	Exclusion reason: Conference abstract;
Assessing cost-effectiveness in obesity (ACE-obesity): an overview of the ACE approach, economic methods and cost results	Carter, R.; Moodie, M.; Markwick, A.; Magnus, A.; Vos, T.; Swinburn, B.; Haby, M. M.	BACKGROUND: The aim of the ACE-Obesity study was to determine the economic credentials of interventions which aim to prevent unhealthy weight gain in children and adolescents. We have reported elsewhere on the modelled effectiveness of 13 obesity prevention interventions in children. In this paper, we report on the cost results and associated methods together with the innovative approach to prior…	2009	2022-11-18	BMC Public Health	9		419	19922625	10.1186/1471-2458-9-419		#4335	Carter 2009	Exclusion reason: Policy does not target SSBs directly;
The productivity gains associated with a junk food tax and their impact on cost-effectiveness	Carter, H. E.; Schofield, D. J.; Shrestha, R.; Veerman, L.		2019		PLoS One	14	7			10.1371/journal.pone.0220209		#777	Carter 2019	Exclusion reason: Policy does not target SSBs directly;
Combined fiscal policies to promote healthier diets: Effects on purchases and consumer welfare	Caro, J. C.; Valizadeh, P.; Correa, A.; Silva, A.; Ng, S. W.	Taxes on unhealthy foods and sweetened beverages, as well as subsidies to healthy foods, have become increasingly popular strategies to curb obesity and related non-communicable diseases. The existing evidence on the welfare effects of such fiscal policies is mixed and almost uniquely focused on tax schemes. Using the 2016-2017 Chilean Household Budget Survey, we estimate a censored Exact Affine …	2020		PLoS One	15	1	e0226731	31940371	10.1371/journal.pone.0226731		#4346	Caro 2020	Exclusion reason: Does not translate changes in consumption to health;
Sugary drinks taxation, projected consumption and fiscal revenues in Colombia: Evidence from a QUAIDS model	Caro, J. C.; Ng, S. W.; Bonilla, R.; Tovar, J.; Popkin, B. M.	The global shift towards diets high in sugar-sweetened beverages (SSBs) is linked to higher prevalence of obesity, diabetes and most other non-communicable diseases. In Colombia, one out of every two people was overweight or obese by 2010. This study estimates price-elasticities from a Quadratic Almost Ideal Demand System model, using the 2006-2007 Colombian Income and Expenditure survey. The foo…	2017		PLoS One	12	12	e0189026	29261699	10.1371/journal.pone.0189026		#376	Caro 2017	Exclusion reason: Does not translate changes in consumption to health;
The Potential Cost-Effectiveness and Equity Impacts of Restricting Television Advertising of Unhealthy Food and Beverages to Australian Children	Brown, V.; Ananthapavan, J.; Veerman, L.; Sacks, G.; Lal, A.; Peeters, A.; Backholer, K.; Moodie, M.	Television (TV) advertising of food and beverages high in fat, sugar and salt (HFSS) influences food preferences and consumption. Children from lower socioeconomic position (SEP) have higher exposure to TV advertising due to more time spent watching TV. This paper sought to estimate the cost-effectiveness of legislation to restrict HFSS TV advertising until 9:30 pm, and to examine how health bene…	2018	2022-05-15	Nutrients	10	5		29762517	10.3390/nu10050622		#974	Brown 2018	Exclusion reason: Policy does not target SSBs directly;
The war on sugar			2018		Epidemiol Prev	42	2	178-179				#42		Exclusion reason: Not in English;
Effectiveness and equity of sugar-sweetened beverage taxation	Basu, S.; Madsen, K.		2017		PLoS Med	14	6			10.1371/journal.pmed.1002327		#3390	Basu 2017	Exclusion reason: Not sim model (commentary, review, editorial, etc.);
Estimating the potential of taxes on sugar-sweetened beverages to reduce consumption and generate revenue	Andreyeva, T.; Chaloupka, F. J.; Brownell, K. D.	OBJECTIVE: Beverage taxes came into light with increasing concerns about obesity, particularly among youth. Sugar-sweetened beverages have become a target of anti-obesity initiatives with increasing evidence of their link to obesity. Our paper offers a method for estimating revenues from an excise tax on sugar-sweetened beverages that governments of various levels could direct towards obesity pre…	2011	Jun	Prev Med	52	6	413-6	21443899	10.1016/j.ypmed.2011.03.013		#2805	Andreyeva 2011	Exclusion reason: Does not translate changes in consumption to health;
Cost-effectiveness of community-based childhood obesity prevention interventions in Australia	Ananthapavan, J.; Nguyen, P. K.; Bowe, S. J.; Sacks, G.; Mantilla Herrera, A. M.; Swinburn, B.; Brown, V.; Sweeney, R.; Lal, A.; Strugnell, C.; Moodie, M.		2019		International Journal of Obesity	43	5	1102-1112		10.1038/s41366-019-0341-0		#3435	Ananthapavan 2019	Exclusion reason: Policy does not target SSBs directly;
